# Supplementary material for: Evaluating EMG Feature and Classifier Selection for Application to Partial-Hand Prosthesis Control
Source: Front Neurorobot. 2016 Oct 19;10:15. doi: 10.3389/fnbot.2016.00015 (PMC5069722; doi:10.3389/fnbot.2016.00015)
Supplement: Table S1 — Average specificity and sensitivity of the five feature sets for all hand motion classes, averaged across subjects. [file Table_1.XLSX]

## Sheet: Sheet1
SUPPLEMENTARY TABLE I: Average Specificity and Sensitivity of the 5 Feature Sets for all hand motion classes averaged across subjects
Non-amputees	Muscle Set	Feature Set	All features	TDAR	TD	SFS	SI
	Extrinsic Muscles	Sensitivity (%) ± SD	93.15±3.66	91.89±4.07	90.01±4.25	94.12±3.6	92±4.06
		Specificity (%) ± SD	97.72±1.22	97.3±1.36	96.67±1.42	98.04±1.2	97.33±1.35
	Intrinsic Muscles	Sensitivity (%) ± SD	96.49±2.58	95.32±2.94	94.67±3.02	96.98±2.16	95.78±2.87
		Specificity (%) ± SD	98.83±0.86	98.44±0.98	98.22±1.01	99±0.72	98.59±0.96
	Extrinsic and Intrinsic muscles	Sensitivity (%) ± SD	98.49±1.35	98.09±1.68	97.68±1.83	98.87±1.08	98.29±1.44
		Specificity (%) ± SD	99.5±0.45	99.36±0.56	99.23±0.61	99.62±0.36	99.43±0.48
Amputees	Muscle Set	Feature Set	All features	TDAR	TD	SFS	SI
	Extrinsic Muscles	Sensitivity (%) ± SD	86.73±10.78	85.30±10.54	82.9±11.26	89.66±9.66	84.48±11.37
		Specificity (%) ± SD	95.58±3.59	95.10±3.5	94.3±3.75	96.55±3.22	94.82±3.79
	Intrinsic Muscles	Sensitivity (%) ± SD	87.17±14.4	85.87±14.3	82.15±13.98	88.37±13.62	84.43±13
		Specificity (%) ± SD	95.73±4.8	95.29±4.76	94.05±4.65	96.12±4.53	94.81±4.32
	Extrinsic and Intrinsic muscles	Sensitivity (%) ± SD	95.15±6.56	94.31±6.82	93.13±6.91	96.13±4.54	94.82±6.53
		Specificity (%) ± SD	98.38±2.18	98.1±2.27	97.71±2.3	98.88±1.51	98.27±2.18
